# Supplementary material for: New Tripeptide Derivatives Asperripeptides A–C from Vietnamese Mangrove-Derived Fungus Aspergillus terreus LM.5.2
Source: Mar Drugs. 2022 Jan 17;20(1):77. doi: 10.3390/md20010077 (PMC8780021; doi:10.3390/md20010077)
Supplement: Supplementary file 1 [file marinedrugs-20-00077-s001.zip]

Archive with 1 entries (1 files):
- marinedrugs-1556162-supplementary.pdf
